# Supplementary material for: Effects of Pre-Cooling on Thermophysiological Responses in Elite Eventing Horses
Source: Animals (Basel). 2020 Sep 16;10(9):1664. doi: 10.3390/ani10091664 (PMC7552184; doi:10.3390/ani10091664)
Supplement: Supplementary file 1 [file animals-10-01664-s001.zip]

Archive with 5 entries (5 files):
- Supplementary Figure S1.docx
- Supplementary Table S1.docx
- Supplementary Table S2.docx
- Supplementary Table S3.docx
- Supplementary Table S4.docx
